# Supplementary material for: Nickel Phosphine Complexes: Synthesis, Characterization, and Behavior in the Polymerization of 1,3-Butadiene
Source: Molecules. 2025 Dec 4;30(23):4655. doi: 10.3390/molecules30234655 (PMC12693259; doi:10.3390/molecules30234655)
Supplement: Supplementary file 1 [file molecules-30-04655-s001.zip]

Archive with 1 entries (1 files):
- molecules-3981928-supplementary.pdf
